# Supplementary material for: Online Behaviours during the COVID-19 Pandemic and Their Associations with Psychological Factors: An International Exploratory Study
Source: Int J Environ Res Public Health. 2022 Jul 20;19(14):8823. doi: 10.3390/ijerph19148823 (PMC9323465; doi:10.3390/ijerph19148823)
Supplement: Supplementary file 1 [file ijerph-19-08823-s001.zip]

Archive with 1 entries (1 files):
- ijerph-1769475-supplementary.pdf
